# Supplementary material for: Fluorination Improves the Electro-Optical Properties of Benzoxazole-Terminated Liquid Crystals in High Birefringence Liquid Crystal Mixtures: Experimental and Theoretical Investigations
Source: Molecules. 2023 Mar 28;28(7):3019. doi: 10.3390/molecules28073019 (PMC10096087; doi:10.3390/molecules28073019)
Supplement: Supplementary file 1 [file molecules-28-03019-s001.zip]

Archive with 1 entries (1 files):
- molecules-2274217-supplementary.pdf
